# Supplementary material for: A group of nuclear factor Y transcription factors are sub-functionalized during endosperm development in monocots
Source: J Exp Bot. 2018 Mar 5;69(10):2495–510. doi: 10.1093/jxb/ery087 (PMC5920288; doi:10.1093/jxb/ery087)
Supplement: Supplementary Table S1 [file ery087_suppl_supplementary_table_s1.xlsx]

## Sheet: vectors
Supplementary Table 1. Primers used in the study
Primers for constructing pGADT7 vectors
OsNF-YA8-infu-PGAD-NdeI-f	GTACCAGATTACGCTCATATGATGGGTTTTGGTGAAAGCACC	AD-YA8
OsNF-YA8-infu-PGAD-NdeI-r	ACTGGCCTCCATGGCCATATGGAGATCTCCTGTAAAACCGTTCACA
OsNF-YB1-infu-PGAD-NdeI-f	GTACCAGATTACGCTCATATGATGGCAGGGAACAAAAAGCG	AD-YB1
OsNF-YB1-infu-PGAD-NdeI-r	ACTGGCCTCCATGGCCATATGCATATTTTTTCCATAGCCATATCCA
OsNF-YB7-infu-PGAD-EcoRI-f	GCCATGGAGGCCAGTGAATTCATGGAGGCCGGCTACCCG	AD-YB7
OsNF-YB7-infu-PGAD-EcoRI-r	ATGCCCACCCGGGTGGAATTCCTACTTGTATCCGAACGGATGCT	AD-YB7
OsNF-YB9-infu-PGAD-NdeI-f	GTACCAGATTACGCTCATATGATGGAGCCCGCATTTCCC	AD-YB9
OsNF-YB9-infu-PGAD-NdeI-r	ACTGGCCTCCATGGCCATATGCTCATAGTTGGGGCCGACC	AD-YB9
OsNF-YC8-infu-PGAD-NdeI-f	GTACCAGATTACGCTCATATGATGGAGCAAACTTTGGACGTACC	AD-YC8
OsNF-YC8-infu-PGAD-NdeI-r	ACTGGCCTCCATGGCCATATGCTTATTGGCATTGCTTGTACTTGG	AD-YC8
OsNF-YC9-infu-PGAD-NdeI-f	GTACCAGATTACGCTCATATGATGGAGCAAACTTTGGACGTACC	AD-YC9
OsNF-YC9-infu-PGAD-NdeI-r	ACTGGCCTCCATGGCCATATGGGAATGGTCTTCATGCAACACA	AD-YC9
OsNF-YC10-infu-PGAD-NdeI-f	GTACCAGATTACGCTCATATGATGAAGCAAACTTTGGATGTACATAGA	AD-YC10
OsNF-YC10-infu-PGAD-NdeI-r	ACTGGCCTCCATGGCCATATGCTTGTTGCCATTACTGGTGCTTG	AD-YC10
OsNF-YC11-infu-PGAD-NdeI-f	GTACCAGATTACGCTCATATGATGCCGATCCCGGAAAAG	AD-YC11
OsNF-YC11-infu-PGAD-NdeI-r	ACTGGCCTCCATGGCCATATGCTCAGGAAGATCTTTGTCAGGAAAA	AD-YC11
OsNF-YC12-infu-PGAD-NdeI-f	GTACCAGATTACGCTCATATGATGGCGATTCCAACAAAGGA	AD-YC12
OsNF-YC12-infu-PGAD-NdeI-r	ACTGGCCTCCATGGCCATATGTTTCTCATGAAGAAATAGGTCCTCAT	AD-YC12
OsERF72-infu-PGAD-NdeI-f	GTACCAGATTACGCTCATATGATGTGCGGCGGAGCAATC	AD-ERF72
OsERF72-infu-PGAD-NdeI-r	ACTGGCCTCCATGGCCATATGTCAGTAGGCACCAGCTGCCA	AD-ERF72
OsERF74-infu-PGAD-NdeI-f	GTACCAGATTACGCTCATATGATGGCGCCGAGAACGTCG	AD-ERF74
OsERF74-infu-PGAD-NdeI-r	ACTGGCCTCCATGGCCATATGCTAGACCTCCATCGGCGGC	AD-ERF74
OsERF114-infu-PGAD-NdeI-f	GTACCAGATTACGCTCATATGATGCCGCCGCCTGCAGCC	AD-ERF114
OsERF114-infu-PGAD-NdeI-r	ACTGGCCTCCATGGCCATATGTCATTCGAAATTGGATGCTGG	AD-ERF114
OsERF115-infu-PGAD-NdeI-f	GTACCAGATTACGCTCATATGATGGTGCCGCCGGCGGCG	AD-ERF115
OsERF115-infu-PGAD-NdeI-r	ACTGGCCTCCATGGCCATATGTCACTCTCCTTGCTGAACAATGG
Primers for constructing pGBKT7 vectors
OsNF-YA8-infu_PGBK-NdeI-f	TCAGAGGAGGACCTGCATATGATGGGTTTTGGTGAAAGCACC	BD-YA8
OsNF-YA8-infu_PGBK-NdeI-r	TTCGGCCTCCATGGCCATATGGAGATCTCCTGTAAAACCGTTCACA
OsNF-YB1-infu-PGBK-NdeI-f	TCAGAGGAGGACCTGCATATGATGGCAGGGAACAAAAAGCG	BD-YB1
OsNF-YB1-infu-PGBK-NdeI-r	TTCGGCCTCCATGGCCATATGCATATTTTTTCCATAGCCATATCCA	BD-YB1
OsNF-YB7-infu-PGBK-NdeI-f	TCAGAGGAGGACCTGCATATGATGGAGGCCGGCTACCCG	BD-YB7
OsNF-YB7-infu-PGBK-NdeI-r	TTCGGCCTCCATGGCCATATGCTTGTATCCGAACGGATGCTG	BD-YB7
OsNF-YB9-infu-PGBK-NdeI-f	TCAGAGGAGGACCTGCATATGATGGAGCCCGCATTTCCC	BD-YB9
OsNF-YB9-infu-PGBK-NdeI-r	TTCGGCCTCCATGGCCATATGCTCATAGTTGGGGCCGACC	BD-YB9
OsNF-YC8-infu-PGBK-NdeI-f	TCAGAGGAGGACCTGCATATGATGGAGCAAACTTTGGACGTACC	BD-YC8
OsNF-YC8-infu-PGBK-NdeI-r	TTCGGCCTCCATGGCCATATGCTTATTGGCATTGCTTGTACTTGG	BD-YC8
OsNF-YC9-infu-PGBK-NdeI-f	TCAGAGGAGGACCTGCATATGATGGAGCAAACTTTGGACGTACC	BD-YC9
OsNF-YC9-infu-PGBK-NdeI-r	TTCGGCCTCCATGGCCATATGGGAATGGTCTTCATGCAACACA	BD-YC9
OsNF-YC10-infu-PGBK-NdeI-f	TCAGAGGAGGACCTGCATATGATGAAGCAAACTTTGGATGTACATAGA	BD-YC10
OsNF-YC10-infu-PGBK-NdeI-r	TTCGGCCTCCATGGCCATATGCTTGTTGCCATTACTGGTGCTTG	BD-YC10
OsNF-YC11-infu-PGBK-NdeI-f	TCAGAGGAGGACCTGCATATGATGCCGATCCCGGAAAAG	BD-YC11
OsNF-YC11-infu-PGBK-NdeI-r	TTCGGCCTCCATGGCCATATGCTCAGGAAGATCTTTGTCAGGAAAA	BD-YC11
OsNF-YC12-infu-PGBK-NdeI-f	TCAGAGGAGGACCTGCATATGATGGCGATTCCAACAAAGGA	BD-YC12
OsNF-YC12-infu-PGBK-NdeI-r	TTCGGCCTCCATGGCCATATGTTTCTCATGAAGAAATAGGTCCTCAT	BD-YC12
GAL4AD-infu-PGBK-EcoRI-f	ATGGCCATGGAGGCCGAATTCGCCAATTTTAATCAAAGTGGGAA	BD-AD
GAL4AD-infu-PGBK-EcoRI-r	TCGACGGATCCCCGGGAATTCCTCTTTTTTTGGGTTTGGTGGG	BD-AD
OsNF-YC8-N-infu-PGBK-Multi-f	tcagaggaggacctgcatatgATGGAGCAAACTTTGGACGTACC	BD-YC8N:YC12C
OsNF-YC8-N-infu-PGBK-Multi-r	tgtggctacgATGGAGGATATCAACAAGAAAGTCATA
OsNF-YC12-C-infu-PGBK-Multi-f	tatcctccatCGTAGCCACAAGGCACTAGGA
OsNF-YC12-C-infu-PGBK-Multi-r	ttcggcctccatggccatatgTTATTTCTCATGAAGAAATAGGTCCTCA
OsNF-YC12-N-infu-PGBK-Multi-f	tcagaggaggacctgcatatgATGGCGATTCCAACAAAGGA	BD-YC12N:YC8C
OsNF-YC12-N-infu-PGBK-Multi-r	cgatgattAAGTACATTACCAAGAAAGTGATAGGATT
OsNF-YC8-C-infu-PGBK-Multi-f	ggtaatgtacttAATCATCGTGTGAAACACAAATCC
OsNF-YC8-C-infu-PGBK-Multi-r	ttcggcctccatggccatatgTTACTTATTGGCATTGCTTGTACTTG
Primers for constructing pCAMBIA-1300lv vectors
OsNF-YA8-infu-p1300lv-BamHI-f	GAGCTCGGTACCCGGGGATCCATGGGTTTTGGTGAAAGCACC	YA8-LV
OsNF-YA8-infu-p1300lv-BamHI-r	TCCTCCTCCTCCTCCGGATCCGAGATCTCCTGTAAAACCGTTCACA
OsNF-YB1-infu-p1300lv-BamHI-f	GAGCTCGGTACCCGGGGATCCATGGCAGGGAACAAAAAGCG	YB1-LV
OsNF-YB1-infu-p1300lv-BamHI-r	TCCTCCTCCTCCTCCGGATCCCATATTTTTTCCATAGCCATATCCA
OsNF-YB7-infu-p1300lv-BamHI-f	GAGCTCGGTACCCGGGGATCCATGGAGGCCGGCTACCCG	YB7-LV
OsNF-YB7-infu-p1300lv-BamHI-r	TCCTCCTCCTCCTCCGGATCCCTTGTATCCGAACGGATGCTG
OsNF-YB9-infu-p1300lv-BamHI-f	GAGCTCGGTACCCGGGGATCCATGGAGCCCGCATTTCCC	YB9-LV
OsNF-YB9-infu-p1300lv-BamHI-r	TCCTCCTCCTCCTCCGGATCCCTCATAGTTGGGGCCGACC
OsNF-YC8-infu-p1300lv-BamHI-f	GAGCTCGGTACCCGGGGATCCATGGAGCAAACTTTGGACGTACC	YC8-LV
OsNF-YC8-infu-p1300lv-BamHI-r	TCCTCCTCCTCCTCCGGATCCCTTATTGGCATTGCTTGTACTTGG
OsNF-YC9-infu-p1300lv-BamHI-f	GAGCTCGGTACCCGGGGATCCATGGAGCAAACTTTGGACGTACC	YC9-LV
OsNF-YC9-infu-p1300lv-BamHI-r	TCCTCCTCCTCCTCCGGATCCGGAATGGTCTTCATGCAACACA
OsNF-YC10-infu-p1300lv-BamHI-f	GAGCTCGGTACCCGGGGATCCATGAAGCAAACTTTGGATGTACATAGA	YC10-LV
OsNF-YC10-infu-p1300lv-BamHI-r	TCCTCCTCCTCCTCCGGATCCCTTGTTGCCATTACTGGTGCTTG
OsNF-YC11-infu-p1300lv-BamHI-f	GAGCTCGGTACCCGGGGATCCATGCCGATCCCGGAAAAG	YC11-LV
OsNF-YC11-infu-p1300lv-BamHI-r	TCCTCCTCCTCCTCCGGATCCCTCAGGAAGATCTTTGTCAGGAAAA
OsNF-YC12-infu-p1300lv-BamHI-f	GAGCTCGGTACCCGGGGATCCATGGCGATTCCAACAAAGGA	YC12-LV
OsNF-YC12-infu-p1300lv-BamHI-r	TCCTCCTCCTCCTCCGGATCCTTTCTCATGAAGAAATAGGTCCTCAT
Primers for constructing BiFC and luciferase vectors
OsNF-YB9-infu-YC-SmaI-f	TCTAGGAGCTCGGTACCCGGGATGGAGCCCGCATTTCCC	cYFP-YB9
OsNF-YB9-infu-YC-SpeI-r	ATCGTATGGGTACATACTAGTCTCATAGTTGGGGCCGACC
OsNF-YA8-infu-YN-SmaI-f	TCTGAGGAGGATCTTCCCGGGATGGGTTTTGGTGAAAGCACC	nYFP-YA8
OsNF-YA8-infu-YN-SalI-r	AGGGCATGCCTGCAGGTCGACTTAGAGATCTCCTGTAAAACCGTTCA
OsNF-YA8-infu-JW771-KpnI-f	ACGGGGGACGAGCTCGGTACCATGGGTTTTGGTGAAAGCACC	nLUC-YA8
OsNF-YA8-infu-JW771-SalI-r	CGCGTACGAGATCTGGTCGACGAGATCTCCTGTAAAACCGTTCACA
OsNF-YB9-infu-JW772-KpnI-f	TACGCGTCCCGGGGCGGTACCATGGAGCCCGCATTTCCCAA	cLUC-YB9
OsNF-YB9-infu-JW772-SalI-r	ACGAAAGCTCTGCAGGTCGACTTACTCATAGTTGGGGCCGACC
Primers for constructing pBridge vectors
YB1-if-pBridge-EcoR1-f	TTGACTGTATCGCCGGAATTCATGGCAGGGAACAAAAAGCG	BD-YB1/YC12
YB1-if-pBridge-EcoR1-r	TCGACGGATCCCCGGGAATTCTCACATATTTTTTCCATAGCCATATCC
YC12-if-pBridge-EcoR1-f	TTGACTGTATCGCCGGAATTCATGGCGATTCCAACAAAGGA
YC12-if-pBridge-EcoR1-r	TCGACGGATCCCCGGGAATTCTTATTTCTCATGAAGAAATAGGTCCTCA
YB9-if-pBridge-EcoR1-f	TTGACTGTATCGCCGGAATTCATGGAGCCCGCATTTCCC	BD-YB9/YC12
YB9-if-pBridge-EcoR1-r	TCGACGGATCCCCGGGAATTCCTCATAGTTGGGGCCGACC
YC12-if-pBridge-Bgl2-f	GCCGCATTAGCCCGAAGATCTATGGCGATTCCAACAAAGGA
YC12-if-pBridge-Bgl2-r	GGGAGATCAGCCCGAAGATCTTTATTTCTCATGAAGAAATAGGTCCTCA
Primers for qPCR assay
J20-f	TCAACGTGGAGAAGCAGATG	internal control for rice
J20-r	ATGGCAGTGATAGCCTGCTT	LOC_Os03g63430
OsNF-YA8-f	TGTACTCCACTGCTACCACTA
OsNF-YA8-r	GACGTTGTCTCCTTCGGATAAT
OsNF-YB1-f	ATGGTTACCGTGAGTTTGAGAG
OsNF-YB1-r	CAGCTCTGCGTCAGTGAAT
OsNF-YB7-f	GGCTATACGTGAGCAGGAC
OsNF-YB7-r	CCGGTGATGAAGCTGATGTA
OsNF-YB9-f	TACGTGCAGGTCCATCATC
OsNF-YB9-r	GGCAGAGCAGACGACAT
OsNF-YC8-f	CTTCTGCACCCATAGTGAATAGA
OsNF-YC8-r	TGGCGAACGTGCTGATATT
OsNF-YC9-f	CTTCCGCACCCATAGTGAATAG
OsNF-YC9-r	GTTGGCGAATGTGCTGATATTG
OsNF-YC10-f	CACCAAGCGTTGTAGGTTAGT
OsNF-YC10-r	GGAGTAATAGGGATGGCCAAAG
OsNF-YC11-f	GGTACTCAGCACACAACATCTA
OsNF-YC11-r	GGCACCATCACTTCCTTCA
OsNF-YC12-f	CTCTCACAACCGTGACATCATA
OsNF-YC12-r	TGTGGCTACGAAGTACATTACC
OsERF114-f	CAACGGTGTCTTCTCCTACAC
OsERF114-r	GCCTCATGTATGGCGTAGTT
OsERF115-f	CGATCCTTACTACTGCAACGAG
OsERF115-r	GCTGAACAATGGCGATCAAAG
MLOC_75867-f	CGAGTTCGTCGGCTTTGT
MLOC_75867-r	CTGGCAAGACCAGGTGAAG
MLOC_36682.7-f	GCATACGCGCCAGGAAATA
MLOC_36682.7-r	GTCTGGTGGTTCTCGAAGTTG
Hv8CL-f	GTCCATCCTGCTGCTTACTAC
Hv8CL-r	GAGATTGTAGAGGGAAACGTCG
Hv9BL-f	GTACTAGCAACAACGGAGGAG
Hv9BL-r	TGTCCTGCGATTCTTCTTCC
HvGAPDH-F	GTGAGGCTGGTGCTGATTACG	internal control for barley
HvGAPDH-R	TGGTGCAGCTAGCATTTGAGA	MLOC_75846
